# Supplementary material for: Long-Term Phellodendri Cortex Supplementation in the Tiger Grouper (Epinephelus fuscoguttatus): Dual Effects on Intestinal Health Revealed by Transcriptome Analysis
Source: Life (Basel). 2023 Dec 13;13(12):2336. doi: 10.3390/life13122336 (PMC10745030; doi:10.3390/life13122336)
Supplement: Supplementary file 1 [file life-13-02336-s001.zip]

Archive with 1 entries (1 files):
- life-2742836-supplementary.pdf
